# Supplementary material for: Physiological Responses of Cigar Tobacco Crop to Nitrogen Deficiency and Genome-Wide Characterization of the NtNPF Family Genes
Source: Plants (Basel). 2022 Nov 11;11(22):3064. doi: 10.3390/plants11223064 (PMC9697317; doi:10.3390/plants11223064)
Supplement: Supplementary file 1 [file plants-11-03064-s001.zip]

Archive with 2 entries (2 files):
- Figures S1-S6.pptx
- Tables S1-S9.xlsx
