# Supplementary material for: Physiological Responses of Cigar Tobacco Crop to Nitrogen Deficiency and Genome-Wide Characterization of the NtNPF Family Genes
Source: Plants (Basel). 2022 Nov 11;11(22):3064. doi: 10.3390/plants11223064 (PMC9697317; doi:10.3390/plants11223064)
Supplement: Supplementary file 1 [file plants-11-03064-s001.zip › Tables S1-S9.xlsx]

## Sheet: S1
Table S1. Characteristics of the NRT1/PTF family genes in Nicotiana tabacum and subcellular localization prediction
Gene name	Gene ID	Gene position			Protein length (aa )	MW (Da )	pI	GRAVY	Subcellular location
		Chromosome	Start	End
NtNPF1.1a	Nitab4.5_0001734g0010	Nt18	68787998	68790075	581	63809.6	8.58	0.351	Plasma membrane
NtNPF1.1b	Nitab4.5_0004963g0010	Nt20	16433551	16436779	494	54871.8	6.79	0.475	Plasma membrane
NtNPF1.1c	Nitab4.5_0004391g0020	Nt08	106422070	106437581	1034	114479	8.86	0.249	Plasma membrane
NtNPF1.2a	Nitab4.5_0004963g0020	Nt20	16458909	16474967	881	97903.3	7.11	0.384	Plasma membrane
NtNPF1.2b	Nitab4.5_0000671g0040	\	\	\	497	55811.5	8.71	0.26	Plasma membrane
NtNPF1.2c	Nitab4.5_0001139g0010	Nt09	42473526	42475664	545	60174.2	8.68	0.282	Plasma membrane
NtNPF1.2d	Nitab4.5_0002859g0160	Nt15	11504626	11508701	579	64232.2	8.81	0.218	Plasma membrane
NtNPF1.2e	Nitab4.5_0006926g0020	\	\	\	585	65512	9.05	0.362	Plasma membrane
NtNPF1.2f	Nitab4.5_0001004g0010	Nt21	75904856	75915569	1120	124009	9.12	0.243	Plasma membrane
NtNPF1.2g	Nitab4.5_0000151g0290	Nt23	49143376	49145354	474	52912.1	5.46	0.291	Plasma membrane
NtNPF1.2h	Nitab4.5_0011683g0030	\	\	\	416	46239.5	9.24	0.306	Plasma membrane
NtNPF1.2i	Nitab4.5_0004564g0020	\	\	\	613	68411.1	9	0.225	Plasma membrane
NtNPF1.2j	Nitab4.5_0001309g0110	Nt15	33262070	33266759	576	63019.5	5.71	0.406	Plasma membrane
NtNPF1.2k	Nitab4.5_0001737g0090	Nt20	57570819	57575490	576	62847.4	5.56	0.443	Plasma membrane
NtNPF1.2l	Nitab4.5_0001968g0130	Nt20	86819677	86824726	585	65056.2	9.15	0.214	Plasma membrane
NtNPF1.2m	Nitab4.5_0005197g0010	\	\	\	514	56825	5.65	0.441	Plasma membrane
NtNPF1.2n	Nitab4.5_0004033g0020	\	\	\	578	64694.5	6.47	0.366	Plasma membrane
NtNPF1.2o	Nitab4.5_0001315g0010	Nt04	6581514	6586000	613	68713.4	9	0.196	Plasma membrane
NtNPF1.2p	Nitab4.5_0001315g0050	Nt04	6554084	6554764	226	25329	9.45	0.489	Chloroplast
NtNPF2.4	Nitab4.5_0010939g0010	\	\	\	651	70931.5	8.99	0.459	Plasma membrane
NtNPF2.7a	Nitab4.5_0000372g0050	Nt08	53583006	53585690	531	58084.8	8.85	0.434	Chloroplast
NtNPF2.7b	Nitab4.5_0001698g0090	\	\	\	360	40696.5	9.47	0.183	Cytoplasmic
NtNPF2.7c	Nitab4.5_0000270g0050	Nt22	44307773	44310476	531	57848.2	8.05	0.447	Chloroplast
NtNPF2.7d	Nitab4.5_0000270g0060	Nt22	44243889	44252647	761	83749.9	9.04	0.306	Plasma membrane
NtNPF2.7e	Nitab4.5_0000533g0050	Nt18	8960234	8962431	340	37689	9.59	0.404	Vacuolar
NtNPF2.7f	Nitab4.5_0000533g0080	Nt18	9040658	9046671	791	88145	8.91	0.389	Plasma membrane
NtNPF2.7g	Nitab4.5_0000533g0100	Nt18	9037162	9038111	103	11470.6	9.51	0.609	Mitochondrial
NtNPF2.7h	Nitab4.5_0000888g0070	Nt09	92719488	92726708	621	69695.1	8.48	0.323	Plasma membrane
NtNPF2.8a	Nitab4.5_0004048g0050	Nt06	122551040	122553465	626	69668.6	8.84	0.34	Plasma membrane
NtNPF2.8b	Nitab4.5_0000642g0020	\	\	\	510	56880.9	9.02	0.385	\
NtNPF2.10a	Nitab4.5_0005357g0040	Nt12	40693694	40697317	110	12266.6	9.13	0.494	Chloroplast
NtNPF2.10b	Nitab4.5_0000983g0020	Nt20	33492815	33494815	573	64088.8	9.16	0.286	Plasma membrane
NtNPF2.11a	Nitab4.5_0007642g0020	\	\	\	601	67140.2	9.17	0.264	Plasma membrane
NtNPF2.11b	Nitab4.5_0011731g0010	\	\	\	602	67294.4	9.16	0.26	Plasma membrane
NtNPF2.11c	Nitab4.5_0000909g0040	Nt08	46864079	46866366	363	40869	9.22	0.359	Chloroplast
NtNPF2.11d	Nitab4.5_0004048g0010	Nt06	122603451	122605700	585	65423.5	8.97	0.333	Plasma membrane
NtNPF2.11e	Nitab4.5_0000003g0010	Nt22	51884355	51887414	513	56907.3	9.16	0.264	Cytoplasmic
NtNPF2.11f	Nitab4.5_0000642g0010	\	\	\	585	65349.6	9.02	0.33	Plasma membrane
NtNPF2.13a	Nitab4.5_0000679g0150	Nt24	95908095	95917883	612	68358.8	8.91	0.182	Plasma membrane
NtNPF2.13b	Nitab4.5_0001055g0010	\	\	\	610	68081.4	8.87	0.169	Plasma membrane
NtNPF3.1a	Nitab4.5_0003330g0010	\	\	\	537	59841.2	8.59	0.303	Plasma membrane
NtNPF3.1b	Nitab4.5_0003333g0010	\	\	\	608	68132.4	8.51	0.268	Plasma membrane
NtNPF3.1c	Nitab4.5_0000874g0180	\	\	\	558	62211.9	8.84	0.342	Plasma membrane
NtNPF4.3a	Nitab4.5_0002159g0010	Nt10	47221047	47225938	498	55462.3	9.25	0.21	Plasma membrane
NtNPF4.3b	Nitab4.5_0000460g0040	\	\	\	575	63858.1	8.87	0.29	Plasma membrane
NtNPF4.3c	Nitab4.5_0003511g0040	Nt19	125374770	125378915	569	63285	9.34	0.279	Plasma membrane
NtNPF4.3d	Nitab4.5_0000541g0070	Nt07	21611273	21614876	624	69169.6	8.85	0.25	Plasma membrane
NtNPF4.3e	Nitab4.5_0002261g0020	Nt19	129266157	129267714	350	39891.4	9.61	0.244	\
NtNPF4.3f	Nitab4.5_0007689g0040	\	\	\	600	66728.4	8.92	0.273	Plasma membrane
NtNPF4.4a	Nitab4.5_0001710g0020	\	\	\	611	67714.1	9.11	0.271	Plasma membrane
NtNPF4.4b	Nitab4.5_0000079g0040	Nt04	116791511	116795222	602	66828.9	9.06	0.235	Plasma membrane
NtNPF4.5a	Nitab4.5_0014978g0020	\	\	\	352	39228.3	8.79	0.467	Extracellular
NtNPF4.5b	Nitab4.5_0001225g0170	Nt17	194084142	194084516	124	13907.5	6.97	0.548	Cytoplasmic
NtNPF4.5c	Nitab4.5_0002507g0090	\	\	\	508	56637.7	8.95	0.458	Plasma membrane
NtNPF4.5d	Nitab4.5_0000068g0180	Nt12	107886135	107892220	1043	116183	9	0.287	Plasma membrane
NtNPF4.5e	Nitab4.5_0008935g0050	\	\	\	1138	126827	8.99	0.295	Plasma membrane
NtNPF4.6a	Nitab4.5_0013559g0010	\	\	\	591	65055.2	8.97	0.476	Plasma membrane
NtNPF4.6b	Nitab4.5_0000679g0050	Nt24	95513205	95522062	620	68238.9	9.01	0.443	Plasma membrane
NtNPF4.6c	Nitab4.5_0000679g0060	Nt24	95581999	95592316	559	61169.4	9.06	0.396	\
NtNPF4.6d	Nitab4.5_0010420g0010	\	\	\	631	68712.4	9.1	0.434	Plasma membrane
NtNPF4.6e	Nitab4.5_0000081g0170	Nt09	62699606	62703237	593	66182.9	8.96	0.228	Cytoplasmic
NtNPF4.6f	Nitab4.5_0000417g0150	Nt12	46894926	46900249	601	66192.4	8.91	0.444	Plasma membrane
NtNPF4.6g	Nitab4.5_0002969g0010	\	\	\	583	63495.2	8.73	0.448	\
NtNPF4.6h	Nitab4.5_0000785g0250	Nt04	28512991	28516290	615	68297.7	8.91	0.295	Plasma membrane
NtNPF4.6i	Nitab4.5_0004605g0120	Nt06	123177636	123180859	595	65857.7	8.5	0.274	Plasma membrane
NtNPF5.2a	Nitab4.5_0003295g0180	Nt22	100511521	100515165	600	67063.8	9.23	0.285	Plasma membrane
NtNPF5.2b	Nitab4.5_0002389g0060	Nt22	96115863	96118290	499	55603.3	9.26	0.277	Plasma membrane
NtNPF5.2c	Nitab4.5_0002008g0070	\	\	\	543	60746.8	9.5	0.219	Plasma membrane
NtNPF5.2d	Nitab4.5_0005658g0020	Nt18	92410268	92417963	466	51627.1	8.97	0.237	Plasma membrane
NtNPF5.5a	Nitab4.5_0002650g0030	Nt07	32550968	32553586	512	57409.3	9.06	0.366	\
NtNPF5.5b	Nitab4.5_0001264g0210	\	\	\	1120	125790	9.22	0.385	Plasma membrane
NtNPF5.10a	Nitab4.5_0004154g0030	\	\	\	572	62968	6.06	0.448	\
NtNPF5.10b	Nitab4.5_0003329g0020	\	\	\	530	58966.4	7.95	0.38	Plasma membrane
NtNPF5.10c	Nitab4.5_0008515g0030	\	\	\	106	12093.2	5.08	0.626	Chloroplast
NtNPF5.10d	Nitab4.5_0009715g0040	\	\	\	640	70977.3	7.49	0.38	Plasma membrane
NtNPF5.10e	Nitab4.5_0004233g0010	Nt04	135684901	135688532	588	65040.1	5.53	0.353	Plasma membrane
NtNPF5.10f	Nitab4.5_0004233g0040	Nt04	135833462	135842873	572	62998	8.18	0.424	Plasma membrane
NtNPF6.2a	Nitab4.5_0002116g0050	Nt05	32840187	32849684	576	63090.2	9.26	0.408	Plasma membrane
NtNPF6.2b	Nitab4.5_0000163g0340	Nt08	95338478	95341295	410	44532.2	8.89	0.461	Plasma membrane
NtNPF6.2c	Nitab4.5_0000763g0030	Nt15	85004909	85012599	578	63626.8	9.4	0.366	Plasma membrane
NtNPF6.2d	Nitab4.5_0001750g0050	\	\	\	551	60702.4	9.43	0.368	Plasma membrane
NtNPF6.3a	Nitab4.5_0003531g0060	\	\	\	592	65569.9	9.14	0.343	Plasma membrane
NtNPF6.3b	Nitab4.5_0000712g0280	Nt05	105881841	105882317	158	17842	6.4	0.434	Plasma membrane
NtNPF6.3c	Nitab4.5_0000312g0370	Nt23	21520142	21524803	542	60107.2	8.79	0.294	Plasma membrane
NtNPF6.3d	Nitab4.5_0008372g0010	\	\	\	573	63428.3	9.06	0.291	\
NtNPF6.3e	Nitab4.5_0006367g0020	\	\	\	573	63482.2	8.99	0.272	\
NtNPF6.3f	Nitab4.5_0001292g0050	Nt08	19466259	19471181	592	65539.9	8.98	0.364	Plasma membrane
NtNPF6.3g	Nitab4.5_0012102g0020	\	\	\	158	17833	6.4	0.49	Plasma membrane
NtNPF6.3h	Nitab4.5_0004430g0080	Nt01	10820589	10825161	549	60994.3	9.1	0.281	Plasma membrane
NtNPF6.4a	Nitab4.5_0004644g0030	\	\	\	589	64847.2	8.93	0.237	\
NtNPF6.4b	Nitab4.5_0000482g0210	Nt02	100150361	100153290	590	65230.1	9.47	0.255	Plasma membrane
NtNPF6.4c	Nitab4.5_0003449g0030	Nt10	101198433	101201682	588	65096.8	9.38	0.231	\
NtNPF6.4d	Nitab4.5_0000622g0070	Nt21	67531612	67534535	591	64984.5	9.02	0.264	Plasma membrane
NtNPF7.1a	Nitab4.5_0007607g0020	Nt18	3768589	3772373	451	49346.7	9.3	0.367	Plasma membrane
NtNPF7.1b	Nitab4.5_0001146g0140	Nt09	100097076	100101148	540	59688.9	8.92	0.38	Plasma membrane
NtNPF7.3a	Nitab4.5_0000166g0100	Nt23	78193844	78196230	586	64798	8.66	0.192	\
NtNPF7.3b	Nitab4.5_0000018g0210	Nt23	85082450	85087936	588	65250.9	8.54	0.223	Plasma membrane
NtNPF7.3c	Nitab4.5_0007712g0010	\	\	\	601	66686.2	8.42	0.159	Plasma membrane
NtNPF7.3d	Nitab4.5_0010616g0030	\	\	\	591	65354.3	8.1	0.293	Plasma membrane
NtNPF7.3e	Nitab4.5_0006398g0030	\	\	\	1158	128198	6.77	0.178	\
NtNPF7.3f	Nitab4.5_0007026g0010	Nt15	104830882	104833092	535	59642.8	6.4	0.132	\
NtNPF7.3g	Nitab4.5_0007026g0020	Nt15	104843172	104847930	588	65154.2	6.3	0.152	\
NtNPF7.3h	Nitab4.5_0004264g0030	\	\	\	589	65914.4	8.47	0.205	\
NtNPF7.3i	Nitab4.5_0000764g0060	Nt01	56065716	56074125	595	66106.8	8.42	0.172	Plasma membrane
NtNPF8.1a	Nitab4.5_0000744g0200	\	\	\	568	63408.4	8.74	0.169	Plasma membrane
NtNPF8.1b	Nitab4.5_0004718g0020	\	\	\	568	63405.4	8.45	0.17	Plasma membrane
NtNPF8.1c	Nitab4.5_0001837g0060	\	\	\	564	62876.7	6.92	0.227	Plasma membrane
NtNPF8.1d	Nitab4.5_0000008g0840	Nt02	16582731	16585927	569	63735.7	8.36	0.228	Plasma membrane
NtNPF8.1e	Nitab4.5_0007563g0010	\	\	\	545	60934.5	7.94	0.246	Plasma membrane
NtNPF8.1f	Nitab4.5_0007908g0030	Nt10	21452676	21454593	486	54605.4	9.26	0.141	Plasma membrane
NtNPF8.2a	Nitab4.5_0000577g0010	Nt20	57764790	57770665	562	62763.7	7.02	0.316	Plasma membrane
NtNPF8.2b	Nitab4.5_0000490g0010	Nt02	31827791	31829772	394	44177.2	9.28	0.108	Cytoplasmic
NtNPF8.2c	Nitab4.5_0001091g0020	\	\	\	617	69119.3	9.18	0.223	Plasma membrane
NtNPF8.2d	Nitab4.5_0000008g0830	Nt02	16597204	16599262	579	64950.2	8.62	0.157	Plasma membrane
NtNPF8.3a	Nitab4.5_0001881g0010	Nt20	22797926	22803362	571	63621.7	5.61	0.324	Plasma membrane
NtNPF8.3b	Nitab4.5_0000356g0080	Nt02	58878258	58889215	435	48754	8.69	0.398	\
NtNPF8.3c	Nitab4.5_0007317g0010	\	\	\	235	26136.7	6.56	0.586	Extracellular

## Sheet: S2
Table S2. Non-synonymous (Ka) and synonymous (Ks) nucleotide substitution rates for NPF coding loci in Arabidopsis and Nicotiana tabacum
Arabidopsis ID	Arabidopsis gene name	Nicotiana tabacum ID	Nicotiana tabacum gene name	Ka	Ks	Ka/Ks
AT3G16180	AtNPF1;1	Nitab4.5_0001734g0010	NtNPF1.1a	0.396615	3.33406	0.118958
		Nitab4.5_0004963g0010	NtNPF1.1b	0.466181	\	\
		Nitab4.5_0004391g0020	NtNPF1.1c	0.415989	2.62175	0.158669
AT1G52190	AtNPF1;2	Nitab4.5_0004963g0020	NtNPF1.2a	0.415349	2.61339	0.158931
		Nitab4.5_0000671g0040	NtNPF1.2b	0.330056	1.97431	0.167176
		Nitab4.5_0001139g0010	NtNPF1.2c	0.441763	\	\
		Nitab4.5_0002859g0160	NtNPF1.2d	0.305552	2.41864	0.126332
		Nitab4.5_0006926g0020	NtNPF1.2e	\	\	\
		Nitab4.5_0001004g0010	NtNPF1.2f	0.412572	4.71579	0.0874874
		Nitab4.5_0000151g0290	NtNPF1.2g	0.427327	2.4268	0.176086
		Nitab4.5_0011683g0030	NtNPF1.2h	0.317213	2.66036	0.119237
		Nitab4.5_0004564g0020	NtNPF1.2i	0.289155	2.1436	0.134892
		Nitab4.5_0001309g0110	NtNPF1.2j	0.387811	\	\
		Nitab4.5_0001737g0090	NtNPF1.2k	0.374556	\	\
		Nitab4.5_0001968g0130	NtNPF1.2l	0.301591	2.34732	0.128483
		Nitab4.5_0005197g0010	NtNPF1.2m	0.409128	2.19945	0.186013
		Nitab4.5_0004033g0020	NtNPF1.2n	0.408036	2.14997	0.189787
		Nitab4.5_0001315g0010	NtNPF1.2o	0.296548	2.16762	0.136808
		Nitab4.5_0001315g0050	NtNPF1.2p	0.285146	2.47667	0.115133
	AtNPF2;4	Nitab4.5_0010939g0010	NtNPF2.4	0.457536	3.6506	0.125332
AT3G45650	AtNPF2;7	Nitab4.5_0000372g0050	NtNPF2.7a	0.366134	5.12558	0.0714327
		Nitab4.5_0001698g0090	NtNPF2.7b	\	\	\
		Nitab4.5_0000270g0050	NtNPF2.7c	0.368767	3.10865	0.118626
		Nitab4.5_0000270g0060	NtNPF2.7d	0.445738	\	\
		Nitab4.5_0000533g0050	NtNPF2.7e	0.375416	\	\
		Nitab4.5_0000533g0080	NtNPF2.7f	0.422879	\	\
		Nitab4.5_0000533g0100	NtNPF2.7g	0.454083	\	\
		Nitab4.5_0000888g0070	NtNPF2.7h	\	\	\
AT5G28470	AtNPF2;8	Nitab4.5_0004048g0050	NtNPF2.8a	0.348026	\	\
		Nitab4.5_0000642g0020	NtNPF2.8b	\	\	\
AT3G47960	AtNPF2;10	Nitab4.5_0005357g0040	NtNPF2.10a	0.446713	\	\
		Nitab4.5_0000983g0020	NtNPF2.10b	0.334785	\	\
AT5G62680	AtNPF2;11	Nitab4.5_0007642g0020	NtNPF2.11a	\	\	\
		Nitab4.5_0011731g0010	NtNPF2.11b	0.307667	\	\
		Nitab4.5_0000909g0040	NtNPF2.11c	0.357797	\	\
		Nitab4.5_0004048g0010	NtNPF2.11d	0.303116	\	\
		Nitab4.5_0000003g0010	NtNPF2.11e	0.342784	\	\
		Nitab4.5_0000642g0010	NtNPF2.11f	0.306261	3.22897	0.094848
AT1G69870	AtNPF2;13	Nitab4.5_0000679g0150	NtNPF2.13a	0.339117	\	\
		Nitab4.5_0001055g0010	NtNPF2.13b	0.337509	\	\
AT1G68570	AtNPF3;1	Nitab4.5_0003330g0010	NtNPF3.1a	0.224244	\	\
		Nitab4.5_0003333g0010	NtNPF3.1b	\	\	\
		Nitab4.5_0000874g0180	NtNPF3.1c	\	\	\
AT1G59740	AtNPF4;3	Nitab4.5_0002159g0010	NtNPF4.3a	0.166258	2.36913	0.0701767
		Nitab4.5_0000460g0040	NtNPF4.3b	0.180206	2.60011	0.0693072
		Nitab4.5_0003511g0040	NtNPF4.3c	0.559979	\	\
		Nitab4.5_0000541g0070	NtNPF4.3d	0.529941	\	\
		Nitab4.5_0002261g0020	NtNPF4.3e	0.199441	2.43127	0.0820315
		Nitab4.5_0007689g0040	NtNPF4.3f	0.178909	2.09174	0.0855312
AT1G33440	AtNPF4;4	Nitab4.5_0001710g0020	NtNPF4.4a	0.218119	\	\
		Nitab4.5_0000079g0040	NtNPF4.4b	0.209166	\	\
AT1G27040	AtNPF4;5	Nitab4.5_0014978g0020	NtNPF4.5a	\	\	\
		Nitab4.5_0001225g0170	NtNPF4.5b	0.425611	\	\
		Nitab4.5_0002507g0090	NtNPF4.5c	\	\	\
		Nitab4.5_0000068g0180	NtNPF4.5d	0.468433	\	\
		Nitab4.5_0008935g0050	NtNPF4.5e	0.548189	\	\
AT1G69850	AtNPF4;6	Nitab4.5_0013559g0010	NtNPF4.6a	0.223753	\	\
		Nitab4.5_0000679g0050	NtNPF4.6b	0.213532	2.34154	0.0911933
		Nitab4.5_0000679g0060	NtNPF4.6c	0.201742	4.55305	0.0443091
		Nitab4.5_0010420g0010	NtNPF4.6d	0.213838	2.47338	0.0864557
		Nitab4.5_0000081g0170	NtNPF4.6e	\	\	\
		Nitab4.5_0000417g0150	NtNPF4.6f	0.219236	3.7966	0.0577453
		Nitab4.5_0002969g0010	NtNPF4.6g	0.217893	3.67689	0.0592601
		Nitab4.5_0000785g0250	NtNPF4.6h	0.258018	\	\
		Nitab4.5_0004605g0120	NtNPF4.6i	0.250806	\	\
AT5G46050	AtNPF5;2	Nitab4.5_0003295g0180	NtNPF5.2a	0.314595	2.74675	0.114534
		Nitab4.5_0002389g0060	NtNPF5.2b	\	\	\
		Nitab4.5_0002008g0070	NtNPF5.2c	0.203731	2.35901	0.0863629
		Nitab4.5_0005658g0020	NtNPF5.2d	0.193441	3.09366	0.062528
AT2G38100	AtNPF5;5	Nitab4.5_0002650g0030	NtNPF5.5a	\	\	\
		Nitab4.5_0001264g0210	NtNPF5.5b	\	\	\
AT1G22540	AtNPF5;10	Nitab4.5_0004154g0030	NtNPF5.10a	2.60253	2.03597	1.27827
		Nitab4.5_0003329g0020	NtNPF5.10b	0.264071	3.25454	0.0811391
		Nitab4.5_0008515g0030	NtNPF5.10c	0.31024	1.62951	0.190388
		Nitab4.5_0009715g0040	NtNPF5.10d	0.237577	\	\
		Nitab4.5_0004233g0010	NtNPF5.10e	0.279853	3.04773	0.0918235
		Nitab4.5_0004233g0040	NtNPF5.10f	0.277184	2.08234	0.133112
AT2G26690	AtNPF6;2	Nitab4.5_0002116g0050	NtNPF6.2a	\	\	\
		Nitab4.5_0000163g0340	NtNPF6.2b	0.174289	\	\
		Nitab4.5_0000763g0030	NtNPF6.2c	\	\	\
		Nitab4.5_0001750g0050	NtNPF6.2d	0.166077	\	\
AT1G12110	AtNPF6;3	Nitab4.5_0003531g0060	NtNPF6.3a	0.275724	\	\
		Nitab4.5_0000712g0280	NtNPF6.3b	0.297976	\	\
		Nitab4.5_0000312g0370	NtNPF6.3c	0.248631	4.01195	0.0619727
		Nitab4.5_0008372g0010	NtNPF6.3d	2.56635	2.74767	0.934009
		Nitab4.5_0006367g0020	NtNPF6.3e	3.73102	2.36166	1.57983
		Nitab4.5_0001292g0050	NtNPF6.3f	0.281955	\	\
		Nitab4.5_0012102g0020	NtNPF6.3g	0.263918	\	\
		Nitab4.5_0004430g0080	NtNPF6.3h	0.253038	\	\
AT3G21670	AtNPF6;4	Nitab4.5_0004644g0030	NtNPF6.4a	2.04781	2.1188	0.966494
		Nitab4.5_0000482g0210	NtNPF6.4b	\	\	\
		Nitab4.5_0003449g0030	NtNPF6.4c	\	\	\
		Nitab4.5_0000622g0070	NtNPF6.4d	0.528873	\	\
AT5G19640	AtNPF7;1	Nitab4.5_0007607g0020	NtNPF7.1a	0.27245	\	\
		Nitab4.5_0001146g0140	NtNPF7.1b	0.280272	\	\
AT1G32450	AtNPF7;3	Nitab4.5_0000166g0100	NtNPF7.3a	0.198393	\	\
		Nitab4.5_0000018g0210	NtNPF7.3b	0.205908	\	\
		Nitab4.5_0007712g0010	NtNPF7.3c	0.197458	\	\
		Nitab4.5_0010616g0030	NtNPF7.3d	0.410279	3.73377	0.109883
		Nitab4.5_0006398g0030	NtNPF7.3e	2.95185	\	\
		Nitab4.5_0007026g0010	NtNPF7.3f	2.34096	\	\
		Nitab4.5_0007026g0020	NtNPF7.3g	2.80676	\	\
		Nitab4.5_0004264g0030	NtNPF7.3h	0.205462	2.52709	0.0813041
		Nitab4.5_0000764g0060	NtNPF7.3i	0.207624	\	\
		Nitab4.5_0000744g0200	NtNPF8.1a	0.20524	4.13183	0.0496729
AT3G54450	AtNPF5;4	Nitab4.5_0004718g0020	NtNPF8.1b	0.20483	\	\
		Nitab4.5_0001837g0060	NtNPF8.1c	0.178176	\	\
AT3G54140	AtNPF8;1	Nitab4.5_0000008g0840	NtNPF8.1d	0.21426	2.25786	0.0948953
		Nitab4.5_0007563g0010	NtNPF8.1e	0.217679	2.49729	0.0871659
		Nitab4.5_0007908g0030	NtNPF8.1f	0.241801	2.35099	0.102851
AT5G01180	AtNPF8;2	Nitab4.5_0000577g0010	NtNPF8.2a	0.46118	2.45583	0.18779
		Nitab4.5_0000490g0010	NtNPF8.2b	0.262184	\	\
		Nitab4.5_0001091g0020	NtNPF8.2c	0.445074	2.7951	0.159234
		Nitab4.5_0000008g0830	NtNPF8.2d	0.195869	\	\
AT2G02040	AtNPF8;3	Nitab4.5_0001881g0010	NtNPF8.3a	0.192901	\	\
		Nitab4.5_0000356g0080	NtNPF8.3b	4.20349	4.48849	0.936504
		Nitab4.5_0007317g0010	NtNPF8.3c	0.203	\	\

## Sheet: S3
Table S3. Predicted values of common motifs identified for individual classes of NtNPF proteins using the MEME suite
Motif Number	Consensus sequence of motif	E. value	Width	Sites
1	PMSIFWLVPQYLLVGIAEAFTYVGQLEFFYSZAPESMRSLA	4.2E-3636	41	161
2	YLVAJGTGGIKPCVSAFGADQFDEKDPKE	3.8E-2200	29	151
3	CTVTQVEEVKALJRLJPIWATTII	5.4E-2012	24	153
4	WSGTSNLLPLLGAFLADSYLGRYKTIAIF	6.6E-2041	29	147
5	NLNKGHLDYFYWLLA	1.4E-1392	15	163
6	QRIGIGLVJSILAMAVAAJVE	4.7E-1668	21	164
7	YIQDNVGWGLGFGIP	2.0E-1079	15	152
8	NFEIPAASLSVFPVJSILIWIPJYDRVLVPLARKITGKPRG	4.0E-2759	41	155
9	YRNKKPGGSPLTRJAQVIVAA	5.5E-1260	21	144
10	VLAQQSTFFVLQATTMDRHJG	2.8E-1296	21	159

## Sheet: S4
Table S4. Gene duplication patterns of the NPF family genes in Nicotiana tabacum
Gene ID	Gene name	Gene ID	Gene name	Ka	Ks	Ka/Ks
Nitab4.5_0000764g0060	NtNPF7.3i	Nitab4.5_0000018g0210	NtNPF7.3b	0.0217352	0.064032	0.339443
Nitab4.5_0000482g0210	NtNPF6.4b	Nitab4.5_0003449g0030	NtNPF6.4c	0.00749304	0.069342	0.108059
Nitab4.5_0000785g0250	NtNPF4.6h	Nitab4.5_0004605g0120	NtNPF4.6i	0.0142397	0.0615604	0.231314
Nitab4.5_0001315g0050	NtNPF1.2p	Nitab4.5_0002859g0160	NtNPF1.2d	0.134478	0.569753	0.236029
Nitab4.5_0001315g0050	NtNPF1.2p	Nitab4.5_0001968g0130	NtNPF1.2l	0.132832	0.604577	0.21971
Nitab4.5_0002116g0050	NtNPF6.2a	Nitab4.5_0000763g0030	NtNPF6.2c	0.0142522	0.0651612	0.218722
Nitab4.5_0000541g0070	NtNPF4.3d	Nitab4.5_0000081g0170	NtNPF4.6e	0.167093	0.564929	0.295777
Nitab4.5_0000541g0070	NtNPF4.3d	Nitab4.5_0003511g0040	NtNPF4.3c	0.0186381	0.16376	0.113814
Nitab4.5_0000372g0050	NtNPF2.7a	Nitab4.5_0000888g0070	NtNPF2.7h	0.361443	3.47654	0.103966
Nitab4.5_0004391g0020	NtNPF1.1c	Nitab4.5_0001004g0010	NtNPF1.2f	0.027528	0.161452	0.170503
Nitab4.5_0000372g0050	NtNPF2.7a	Nitab4.5_0000270g0060	NtNPF2.7d	0.356228	2.04999	0.173771
Nitab4.5_0001146g0140	NtNPF7.1b	Nitab4.5_0007607g0020	NtNPF7.1a	0.0137328	0.0868439	0.158132
Nitab4.5_0000888g0070	NtNPF2.7h	Nitab4.5_0000270g0060	NtNPF2.7d	0.285912	1.35734	0.210642
Nitab4.5_0001309g0110	NtNPF1.2j	Nitab4.5_0001737g0090	NtNPF1.2k	0.0122914	0.0600947	0.204534
Nitab4.5_0002859g0160	NtNPF1.2d	Nitab4.5_0001968g0130	NtNPF1.2l	0.0158936	0.107712	0.147557
Nitab4.5_0000533g0050	NtNPF2.7e	Nitab4.5_0000270g0050	NtNPF2.7c	0.281	1.10684	0.253875
Nitab4.5_0000533g0100	NtNPF2.7g	Nitab4.5_0000270g0060	NtNPF2.7d	0.289111	1.58728	0.182143
Nitab4.5_0002389g0060	NtNPF5.2b	Nitab4.5_0003295g0180	NtNPF5.2a	0.00965208	0.0750626	0.128587

## Sheet: S5
Table S5. Summary of selected cis-acting regulatory elements found in NtNPF promoters
Category	cis-acting element	Description
Development	AAGAA-motif	-
	CAT-box	cis-acting regulatory element related to meristem expression
	O2- site	regulatory element involved in zein metabolism regulation
	CCAAT-box	MYBHv1 binding site
	HD-zip 1	element involved in differentiation of the palisade mesophyll cells
	circadian	cis-acting regulatory element involved in circadian control
Hormone	ABRE	cis-acting element involved in the abscisic acid responsiveness
	CGTCA-motif	cis-acting regulatory element involved in the MeJA-responsiveness
	TGACG-motif	cis-acting regulatory element involved in the MeJA-responsiveness
	GARE-motif	gibberellin-responsive element
	P-box	gibberellin-responsive element
	TATC-box	cis-acting element involved in gibberellin-responsiveness
	TCA-element	cis-acting element involved in salicylic acid responsiveness
Stress response	LTR	cis-acting element involved in low-temperature responsiveness
	MBS	MYB binding site involved in drought-inducibility
	TC-rich repeats	cis-acting element involved in defense and stress responsiveness
	ARE	cis-acting regulatory element essential for the anaerobic induction
	Myb-binding site	-
	W box	-
	as-1	-
	STRE	-
	WUN-motif	-
Light response	G-box	cis-acting regulatory element involved in light responsiveness
	Box 4	crispum part of a conserved DNA module involved in light responsiveness
	GT1-motif	light responsive element
	TCT-motif	part of a light responsive element
	TCCC-motif	part of a light responsive element
	AT1-motif	part of a light responsive module
	I-box	part of a light responsive element

## Sheet: S6
Table S6. Light-responsive, growth and development-related, hormone-responsive, and stress-responsive cis-regulatory elements identified in the promoter region of NtNPFs
Gene ID	Gene Name	ABRE	CGTCA-motif	TGACG-motif	GARE-motif	P-box	TATC-box	TCA-element	ARE	LTR	MBS	Myb-binding site	TC-rich repeats	W box	as-1	STRE	WUN-motif	Box 4	G-box	GT1-motif	TCT-motif	TCCC-motif	AT1-motif	I-box	AAGAA-motif	CAT-box	O2-site	CCAAT-box	HD-zip 1	circadian
		Hormone							Stress response									Light response							Devepolment
Nitab4.5_0001734g0010	NtNPF1.1a	0	1	1	0	1	0	0	2	0	0	3	1	1	1	3	0	1	2	0	1	1	0	0	1	0	0	0	0	0
Nitab4.5_0004963g0010	NtNPF1.1b	0	0	0	0	0	0	0	1	0	0	0	0	0	0	2	0	0	0	0	0	0	0	0	2	0	0	0	0	0
Nitab4.5_0004391g0020	NtNPF1.1c	0	0	0	0	0	0	0	1	0	0	0	1	2	0	2	1	5	1	0	0	0	0	0	1	1	0	1	0	0
Nitab4.5_0004963g0020	NtNPF1.2a	0	1	1	0	0	0	1	3	0	1	7	0	1	1	0	1	0	0	0	0	0	0	0	1	1	0	1	0	1
Nitab4.5_0000671g0040	NtNPF1.2b	4	0	0	0	0	0	1	4	3	0	0	0	1	0	5	2	2	2	1	0	0	0	0	2	0	0	1	0	0
Nitab4.5_0001139g0010	NtNPF1.2c	3	2	2	1	0	1	0	1	0	0	2	0	0	2	1	0	2	4	1	1	0	0	0	1	0	0	0	0	0
Nitab4.5_0002859g0160	NtNPF1.2d	1	1	1	0	0	0	2	1	5	1	1	0	0	1	0	2	3	1	1	1	0	0	0	1	0	0	0	0	2
Nitab4.5_0006926g0020	NtNPF1.2e	3	1	1	0	0	0	0	3	2	0	0	1	0	1	3	0	4	2	2	0	0	0	0	1	0	0	0	0	0
Nitab4.5_0001004g0010	NtNPF1.2f	6	3	3	0	0	0	0	2	2	3	0	0	0	3	2	0	4	6	2	1	0	0	0	1	0	0	0	0	0
Nitab4.5_0000151g0290	NtNPF1.2g	7	1	1	0	0	1	1	1	0	1	0	0	0	1	0	1	2	7	3	1	1	0	0	1	0	0	0	0	0
Nitab4.5_0011683g0030	NtNPF1.2h	0	0	0	1	0	0	1	0	0	1	1	1	2	0	1	1	1	0	1	0	0	0	0	0	1	0	1	0	0
Nitab4.5_0004564g0020	NtNPF1.2i	1	0	0	1	1	0	0	0	0	1	1	1	0	0	2	0	1	0	2	0	0	0	0	1	0	1	0	1	0
Nitab4.5_0001309g0110	NtNPF1.2j	5	3	3	0	1	0	1	1	1	1	0	1	3	3	1	2	5	1	1	1	0	0	0	0	0	0	0	0	0
Nitab4.5_0001737g0090	NtNPF1.2k	3	1	1	0	0	0	0	0	1	0	0	1	1	1	0	0	2	1	0	1	0	0	0	1	0	0	0	0	0
Nitab4.5_0001968g0130	NtNPF1.2l	1	2	2	0	0	1	2	0	1	1	1	1	0	2	4	2	7	2	1	1	1	0	0	0	1	1	2	0	0
Nitab4.5_0005197g0010	NtNPF1.2m	4	1	1	1	0	0	1	2	1	0	1	0	0	1	0	1	3	5	0	1	0	0	0	1	2	0	0	0	0
Nitab4.5_0004033g0020	NtNPF1.2n	0	1	1	0	0	0	2	2	0	0	0	0	0	1	1	6	2	1	0	0	0	2	0	0	0	0	0	0	0
Nitab4.5_0001315g0010	NtNPF1.2o	4	0	0	0	0	1	0	0	1	1	0	0	1	0	4	1	3	1	1	1	0	1	2	1	0	1	1	0	0
Nitab4.5_0001315g0050	NtNPF1.2p	0	0	0	0	0	0	0	1	1	0	1	0	1	0	0	0	0	0	1	0	0	0	0	0	0	1	0	0	0
Nitab4.5_0010939g0010	NtNPF2.4	4	1	1	0	0	0	1	4	1	1	3	0	1	0	2	1	2	3	5	0	0	0	2	2	0	1	0	0	0
Nitab4.5_0000372g0050	NtNPF2.7a	2	3	3	0	1	0	0	0	0	2	0	1	0	0	2	0	4	2	1	0	0	0	1	0	1	1	0	0	0
Nitab4.5_0001698g0090	NtNPF2.7b	2	1	1	0	1	1	0	3	1	0	0	0	0	2	3	0	0	3	6	4	0	0	0	3	0	0	0	0	0
Nitab4.5_0000270g0050	NtNPF2.7c	1	1	1	0	0	2	1	3	0	0	0	0	1	0	2	1	1	3	2	2	0	0	2	0	1	0	0	0	0
Nitab4.5_0000270g0060	NtNPF2.7d	3	3	3	1	0	1	0	1	2	4	1	2	0	2	1	0	2	2	0	0	0	0	0	2	0	1	2	0	0
Nitab4.5_0000533g0050	NtNPF2.7e	4	1	1	1	0	0	1	1	0	0	0	0	1	0	3	0	7	2	1	2	0	0	0	3	1	0	1	0	0
Nitab4.5_0000533g0080	NtNPF2.7f	1	3	3	0	0	0	2	1	0	1	0	3	2	1	1	0	1	2	0	0	0	1	0	3	0	1	1	0	0
Nitab4.5_0000533g0100	NtNPF2.7g	0	2	2	0	0	0	0	1	0	1	0	1	0	1	2	2	6	0	0	0	0	0	0	1	1	0	1	0	0
Nitab4.5_0000888g0070	NtNPF2.7h	1	1	1	1	0	1	2	0	0	0	1	0	2	1	5	0	1	1	0	0	0	1	0	0	1	0	0	0	0
Nitab4.5_0004048g0050	NtNPF2.8a	3	0	0	0	1	1	0	2	0	2	1	1	2	0	3	0	5	0	2	0	0	0	1	3	0	2	0	0	0
Nitab4.5_0000642g0020	NtNPF2.8b	1	4	4	1	0	0	1	2	0	0	0	0	1	1	3	1	7	2	2	1	0	0	0	2	0	0	0	0	1
Nitab4.5_0005357g0040	NtNPF2.10a	6	0	0	0	1	0	1	1	1	2	0	0	0	1	1	1	3	8	0	0	0	0	0	3	0	2	1	0	0
Nitab4.5_0000983g0020	NtNPF2.10b	0	0	0	0	0	1	2	2	0	0	0	0	1	3	2	2	1	1	1	1	0	0	0	0	0	0	2	0	2
Nitab4.5_0007642g0020	NtNPF2.11a	3	2	2	0	0	0	0	2	2	0	1	2	0	1	2	0	3	1	0	0	1	0	0	3	1	0	1	0	0
Nitab4.5_0011731g0010	NtNPF2.11b	3	0	0	0	0	0	0	1	0	1	0	0	1	1	2	2	1	1	1	0	0	0	0	0	0	3	0	0	1
Nitab4.5_0000909g0040	NtNPF2.11c	4	2	2	0	0	0	0	2	0	2	1	0	0	3	2	0	3	4	1	2	0	0	1	0	0	0	1	0	0
Nitab4.5_0004048g0010	NtNPF2.11d	0	0	0	0	0	1	0	0	0	0	1	1	1	1	0	1	2	0	0	0	1	0	1	2	2	0	0	0	0
Nitab4.5_0000003g0010	NtNPF2.11e	0	1	1	0	1	0	0	1	0	0	1	0	4	3	1	0	1	1	0	3	0	0	0	2	0	0	0	0	0
Nitab4.5_0000642g0010	NtNPF2.11f	6	1	1	0	0	0	0	0	1	1	1	1	0	2	1	2	1	3	0	0	0	0	1	4	2	0	1	0	0
Nitab4.5_0000679g0150	NtNPF2.13a	3	0	0	0	0	0	0	1	3	1	1	0	0	0	2	0	0	2	0	0	0	0	1	2	1	0	0	0	1
Nitab4.5_0001055g0010	NtNPF2.13b	6	1	1	0	0	1	0	4	0	0	1	0	0	4	1	0	3	5	0	2	0	0	0	2	0	1	0	0	0
Nitab4.5_0003330g0010	NtNPF3.1a	1	2	2	0	0	1	0	1	1	1	0	0	1	2	1	0	5	1	4	1	0	0	0	1	0	0	0	0	0
Nitab4.5_0003333g0010	NtNPF3.1b	5	4	4	0	0	0	0	3	1	0	0	1	0	4	1	3	0	4	1	1	1	0	0	4	0	2	1	0	1
Nitab4.5_0000874g0180	NtNPF3.1c	1	4	4	0	1	0	0	0	0	1	1	0	2	4	2	1	3	1	5	0	0	0	1	0	0	0	0	0	1
Nitab4.5_0002159g0010	NtNPF4.3a	1	0	0	1	1	0	0	1	0	0	2	0	3	0	1	3	4	0	0	0	0	0	0	1	2	0	0	0	0
Nitab4.5_0000460g0040	NtNPF4.3b	1	2	2	1	0	0	1	3	0	0	2	0	2	2	4	1	1	3	1	0	1	0	0	4	2	0	0	0	1
Nitab4.5_0003511g0040	NtNPF4.3c	2	3	3	0	1	1	1	4	2	1	0	0	0	3	2	0	3	0	2	1	0	0	0	0	0	1	0	0	0
Nitab4.5_0000541g0070	NtNPF4.3d	3	5	5	0	0	0	0	1	1	2	0	1	1	5	1	0	1	2	0	1	0	0	0	1	2	0	0	0	0
Nitab4.5_0002261g0020	NtNPF4.3e	0	0	0	0	0	0	0	1	0	0	0	0	0	0	0	0	0	0	1	0	0	0	0	1	0	0	0	0	0
Nitab4.5_0007689g0040	NtNPF4.3f	1	1	1	0	0	0	1	2	1	1	1	0	3	1	1	0	1	0	1	1	0	0	0	0	2	0	0	0	0
Nitab4.5_0001710g0020	NtNPF4.4a	1	1	1	0	1	0	0	1	0	1	0	1	0	1	2	0	1	1	0	2	0	0	3	1	1	0	0	0	0
Nitab4.5_0000079g0040	NtNPF4.4b	0	1	1	0	1	0	0	3	1	2	0	0	1	1	1	1	1	0	1	1	0	0	3	6	0	0	1	0	0
Nitab4.5_0014978g0020	NtNPF4.5a	4	0	0	1	0	0	2	1	1	0	1	1	0	0	2	1	2	1	1	1	1	0	0	0	1	1	0	0	0
Nitab4.5_0001225g0170	NtNPF4.5b	1	1	1	1	1	1	0	3	0	1	1	1	2	1	1	0	1	0	1	2	0	1	1	2	0	0	0	0	0
Nitab4.5_0002507g0090	NtNPF4.5c	2	1	1	1	0	0	0	1	1	0	1	0	0	1	0	0	0	2	0	1	0	0	0	2	0	3	0	0	0
Nitab4.5_0000068g0180	NtNPF4.5d	2	1	1	0	0	0	0	1	0	1	1	0	2	1	2	3	1	1	3	0	0	0	1	0	0	1	0	0	0
Nitab4.5_0008935g0050	NtNPF4.5e	0	0	0	0	0	0	0	1	1	2	1	1	2	0	2	2	0	2	1	1	0	0	1	2	1	0	1	0	0
Nitab4.5_0013559g0010	NtNPF4.6a	1	1	1	0	0	1	2	2	0	0	1	0	2	1	4	1	5	0	2	2	0	1	1	3	0	0	0	0	0
Nitab4.5_0000679g0050	NtNPF4.6b	1	3	3	0	1	0	0	0	0	0	0	2	1	3	2	2	4	1	3	0	0	0	0	0	0	0	0	0	0
Nitab4.5_0000679g0060	NtNPF4.6c	2	2	2	0	0	0	2	6	1	0	0	2	0	2	2	1	2	2	1	0	0	2	0	3	1	1	0	0	0
Nitab4.5_0010420g0010	NtNPF4.6d	2	2	2	1	0	0	0	1	2	0	1	0	1	2	1	3	2	2	2	0	0	0	0	2	1	0	0	0	0
Nitab4.5_0000081g0170	NtNPF4.6e	4	2	2	0	0	1	1	0	3	1	0	0	1	2	2	0	2	3	2	2	1	0	0	0	0	1	1	1	0
Nitab4.5_0000417g0150	NtNPF4.6f	3	0	0	0	0	1	2	2	2	0	0	0	3	0	2	0	1	2	0	0	1	0	0	2	0	0	1	0	0
Nitab4.5_0002969g0010	NtNPF4.6g	0	1	1	0	0	0	2	3	1	0	1	1	2	1	6	0	3	1	1	1	0	0	0	3	1	0	0	0	1
Nitab4.5_0000785g0250	NtNPF4.6h	4	0	0	1	0	1	1	1	1	0	1	1	0	0	1	0	1	4	0	1	0	0	0	1	1	0	0	0	0
Nitab4.5_0004605g0120	NtNPF4.6i	3	1	1	1	0	1	1	1	0	0	1	1	1	1	2	0	1	3	1	1	0	0	0	1	1	0	0	0	0
Nitab4.5_0003295g0180	NtNPF5.2a	2	1	1	1	1	0	0	4	1	1	1	2	1	1	1	1	3	2	2	3	0	0	0	1	0	0	0	1	0
Nitab4.5_0002389g0060	NtNPF5.2b	6	0	0	0	1	0	1	1	0	0	0	0	0	0	0	0	2	2	3	2	2	0	0	1	0	0	0	0	0
Nitab4.5_0002008g0070	NtNPF5.2c	1	1	1	0	0	0	1	1	2	0	0	0	1	1	2	0	2	0	2	0	0	0	0	1	0	0	0	1	0
Nitab4.5_0005658g0020	NtNPF5.2d	3	1	1	0	0	0	0	2	0	0	0	0	1	1	4	0	3	3	1	0	0	0	0	1	0	0	1	1	0
Nitab4.5_0002650g0030	NtNPF5.5a	7	4	4	1	0	1	0	2	0	1	2	1	0	4	1	0	1	5	0	2	0	0	0	0	0	1	1	0	1
Nitab4.5_0001264g0210	NtNPF5.5b	2	3	3	0	0	1	0	2	0	0	0	0	2	3	1	0	1	0	1	3	1	0	1	1	0	1	1	0	0
Nitab4.5_0004154g0030	NtNPF5.10a	0	2	2	0	0	0	1	0	0	0	0	1	1	2	1	1	4	1	1	0	0	0	0	3	0	0	0	1	0
Nitab4.5_0003329g0020	NtNPF5.10b	2	1	1	0	1	0	0	1	0	2	0	0	1	1	1	1	2	1	0	0	0	0	0	1	3	0	2	0	0
Nitab4.5_0008515g0030	NtNPF5.10c	0	0	0	0	0	1	0	1	0	3	1	1	1	0	0	0	2	0	0	2	0	0	0	1	0	1	0	0	1
Nitab4.5_0009715g0040	NtNPF5.10d	7	0	0	0	0	0	0	3	0	2	0	1	1	0	1	0	3	7	0	2	0	0	0	1	0	0	0	0	0
Nitab4.5_0004233g0010	NtNPF5.10e	3	3	3	0	0	0	0	1	2	0	1	0	1	3	3	2	3	3	0	0	0	0	0	0	3	0	1	0	0
Nitab4.5_0004233g0040	NtNPF5.10f	1	1	1	0	1	1	1	0	0	1	2	1	0	1	1	1	4	3	1	1	0	0	0	2	0	0	0	0	0
Nitab4.5_0002116g0050	NtNPF6.2a	6	1	1	1	2	1	1	2	3	2	1	1	1	1	2	1	1	3	2	0	0	0	1	4	0	0	1	0	1
Nitab4.5_0000163g0340	NtNPF6.2b	0	0	0	0	3	1	0	3	1	0	1	0	0	0	2	0	7	1	2	0	0	0	2	1	1	0	0	0	0
Nitab4.5_0000763g0030	NtNPF6.2c	1	0	0	0	0	2	0	1	1	1	0	1	0	0	4	0	1	2	3	1	1	0	0	4	0	0	1	0	1
Nitab4.5_0001750g0050	NtNPF6.2d	1	1	1	0	2	2	0	2	0	0	1	0	0	1	3	0	6	1	3	0	0	1	2	0	1	1	0	0	0
Nitab4.5_0003531g0060	NtNPF6.3a	6	0	0	0	1	0	0	0	0	1	0	1	2	0	2	1	1	5	0	1	0	0	2	2	2	0	0	0	0
Nitab4.5_0000712g0280	NtNPF6.3b	2	1	1	0	0	0	0	0	0	1	0	0	2	1	3	0	4	1	0	0	0	1	2	1	0	0	0	0	1
Nitab4.5_0000312g0370	NtNPF6.3c	3	2	2	0	1	1	1	1	1	0	0	0	2	2	3	2	1	2	1	3	0	0	1	1	0	0	0	0	0
Nitab4.5_0008372g0010	NtNPF6.3d	1	1	1	0	1	0	0	2	0	2	2	1	1	1	1	0	5	0	7	4	0	0	0	0	1	1	0	0	0
Nitab4.5_0006367g0020	NtNPF6.3e	0	0	0	0	0	1	1	1	2	0	0	0	0	0	3	1	2	0	3	3	0	0	0	0	0	1	0	0	0
Nitab4.5_0001292g0050	NtNPF6.3f	2	1	1	0	0	1	0	0	0	0	0	0	0	1	3	1	1	1	0	0	0	0	0	0	0	0	0	0	0
Nitab4.5_0012102g0020	NtNPF6.3g	2	0	0	0	0	0	0	1	0	0	1	0	1	0	3	1	2	1	1	0	0	0	0	2	1	0	0	0	0
Nitab4.5_0004430g0080	NtNPF6.3h	3	2	2	0	0	1	1	0	1	0	1	0	2	2	2	2	3	3	2	4	0	0	1	1	0	0	1	0	1
Nitab4.5_0004644g0030	NtNPF6.4a	1	1	1	1	1	0	0	1	0	0	3	0	2	1	0	2	1	1	1	4	0	0	0	0	1	0	1	0	0
Nitab4.5_0000482g0210	NtNPF6.4b	3	3	3	0	1	1	1	1	0	1	3	1	0	3	2	0	3	2	1	2	0	0	0	0	0	1	1	0	0
Nitab4.5_0003449g0030	NtNPF6.4c	1	1	1	0	0	1	0	1	0	0	3	0	0	1	5	1	3	1	0	1	0	0	0	1	0	1	0	0	0
Nitab4.5_0000622g0070	NtNPF6.4d	1	0	0	1	0	0	0	0	0	0	1	0	2	0	1	3	0	1	1	3	0	0	1	0	1	1	0	0	1
Nitab4.5_0007607g0020	NtNPF7.1a	3	0	0	0	0	1	2	1	0	0	0	0	0	0	0	0	1	1	0	1	0	0	0	3	0	0	0	0	1
Nitab4.5_0001146g0140	NtNPF7.1b	2	2	2	0	1	1	0	1	0	0	0	0	1	2	1	0	2	1	0	1	0	0	0	7	0	0	0	0	1
Nitab4.5_0000166g0100	NtNPF7.3a	2	3	3	0	1	0	0	3	1	1	1	1	1	3	0	1	6	2	1	3	0	0	1	2	0	0	0	0	0
Nitab4.5_0000018g0210	NtNPF7.3b	0	1	1	0	0	1	0	1	0	0	0	1	0	1	1	1	0	1	0	2	0	0	1	2	0	0	0	0	0
Nitab4.5_0007712g0010	NtNPF7.3c	5	0	0	0	0	0	2	2	1	0	0	1	0	0	1	1	11	5	0	2	0	0	0	1	1	0	0	0	0
Nitab4.5_0010616g0030	NtNPF7.3d	1	0	0	0	0	0	0	0	3	0	0	0	0	0	1	0	5	1	0	0	0	0	1	2	0	0	1	0	1
Nitab4.5_0006398g0030	NtNPF7.3e	0	0	0	1	1	0	2	0	0	1	1	1	0	0	2	1	4	0	2	1	0	0	0	2	2	0	0	0	0
Nitab4.5_0007026g0010	NtNPF7.3f	0	0	0	0	0	0	1	1	0	0	0	0	0	0	1	1	5	0	0	2	0	1	0	1	0	0	0	0	0
Nitab4.5_0007026g0020	NtNPF7.3g	1	0	0	1	0	0	1	1	1	0	1	0	0	0	2	1	4	1	4	1	1	0	0	2	0	0	0	0	0
Nitab4.5_0004264g0030	NtNPF7.3h	9	3	3	0	0	0	0	5	4	0	1	1	0	3	0	0	4	6	2	2	0	0	0	2	0	2	0	0	0
Nitab4.5_0000764g0060	NtNPF7.3i	2	1	1	0	0	1	0	0	0	0	0	0	3	1	1	3	1	1	1	2	0	0	0	3	0	2	0	0	0
Nitab4.5_0000744g0200	NtNPF8.1a	4	3	3	0	0	0	1	4	2	1	0	0	2	3	0	2	4	3	4	1	0	0	0	1	0	1	1	0	0
Nitab4.5_0004718g0020	NtNPF8.1b	3	4	4	0	0	0	0	5	1	1	0	0	3	4	4	1	1	6	1	0	0	0	0	0	0	1	0	0	0
Nitab4.5_0001837g0060	NtNPF8.1c	1	0	0	0	1	1	0	0	0	2	0	3	1	0	0	0	0	0	2	0	0	0	0	1	0	0	0	0	0
Nitab4.5_0000008g0840	NtNPF8.1d	1	0	0	0	1	0	2	2	2	0	0	2	1	0	0	0	5	1	0	2	0	0	0	1	0	0	0	0	0
Nitab4.5_0007563g0010	NtNPF8.1e	1	1	1	0	1	1	0	6	0	0	0	0	1	1	0	3	2	2	1	1	0	0	0	0	0	0	0	0	0
Nitab4.5_0007908g0030	NtNPF8.1f	1	0	0	0	0	0	1	1	1	3	2	2	0	0	3	0	2	0	1	2	0	0	0	6	0	0	0	0	0
Nitab4.5_0000577g0010	NtNPF8.2a	2	0	0	0	1	2	0	1	0	1	0	0	0	0	0	0	3	3	0	1	1	0	0	2	0	1	0	0	0
Nitab4.5_0000490g0010	NtNPF8.2b	2	1	1	0	0	0	0	1	1	0	1	1	0	1	0	0	4	1	2	3	0	0	0	5	0	0	0	0	0
Nitab4.5_0001091g0020	NtNPF8.2c	4	1	1	0	2	0	0	0	1	1	2	1	0	1	1	0	1	3	0	1	0	0	0	5	0	0	0	1	0
Nitab4.5_0000008g0830	NtNPF8.2d	0	0	0	0	0	0	0	2	0	1	1	3	1	0	1	1	4	1	1	1	0	0	0	1	0	0	1	0	0
Nitab4.5_0001881g0010	NtNPF8.3a	0	0	0	0	1	0	0	2	1	0	0	1	2	0	1	1	2	0	0	1	1	0	0	2	0	0	0	0	0
Nitab4.5_0000356g0080	NtNPF8.3b	0	0	0	0	1	0	0	0	0	3	1	1	1	0	2	1	1	0	2	0	1	0	0	0	0	0	0	0	0
Nitab4.5_0007317g0010	NtNPF8.3c	0	0	0	0	0	0	0	0	0	0	0	0	0	0	0	0	0	0	0	0	0	0	0	0	0	0	0	0	0

## Sheet: S7
Table S7. FPKM values of the NtNPFs in different treatments
Gene ID	Gene Name	Control			Low Nitrogen-6H			Low Nitrogen-12H			Low Nitrogen-24H			High Nitrogen-6H			High Nitrogen-12H			High Nitrogen-24H
		1	2	3	1	2	3	1	2	3	1	2	3	1	2	3	1	2	3	1	2	3
Nitab4.5_0001734g0010	NtNPF1.1a	0	0	0	0	0	0	0.0483221	0	0	0.0700803	0	0.0181226	0	0	0	0	0.0591607	0	0	0	0
Nitab4.5_0004963g0010	NtNPF1.1b	0	0	0	0.0226989	0	0	0	0	0	0	0	0	0	0	0	0	0	0	0	0	0
Nitab4.5_0004391g0020	NtNPF1.1c	0	0	0	0	0	0.0170043	0	0	0	0.0394456	0	0	0	0	0.013032	0	0	0.0168844	0	0	0
Nitab4.5_0004963g0020	NtNPF1.2a	0.492529	0.249952	0.224161	0.331595	0.168492	0.199573	0.303261	0.0350962	0.0612635	0.11574	0.427587	0.239441	0.220504	0.451968	0.35179	0.150589	0.234494	0.0198166	0.241248	0.143197	0.25217
Nitab4.5_0000671g0040	NtNPF1.2b	0	0	0	0.0225622	0.0331195	0.0706121	0	0.0310439	0.0361266	0	0	0	0	0	0	0	0.0345698	0	0.0355655	0	0
Nitab4.5_0001139g0010	NtNPF1.2c	0	0	0	0	0	0	0	0	0	0	0	0	0	0	0	0	0	0	0	0	0
Nitab4.5_0002859g0160	NtNPF1.2d	6.03668	2.76615	3.77161	4.39752	4.57837	4.06215	8.48553	7.38343	3.03987	2.90078	5.52995	5.92834	5.02407	7.03688	7.9689	3.17375	5.75838	4.0335	3.05373	5.41059	6.87073
Nitab4.5_0006926g0020	NtNPF1.2e	0	0	0	0	0	0	0	0	0	0	0	0	0	0	0	0	0	0	0	0	0
Nitab4.5_0001004g0010	NtNPF1.2f	0	0.0140313	0.0135515	0.0400927	0.0147132	0.0156846	0.0627196	0.0965381	0	0.0272882	0.0768099	0.0376355	0.0371347	0.0444006	0.0961649	0.0147936	0.0153575	0	0.0315997	0.0140674	0.0371591
Nitab4.5_0000151g0290	NtNPF1.2g	0.0630009	0.0662278	0.255852	0.165583	0	0	0.0296037	0	0.0757518	0.279067	0.0226589	0.35528	0.43819	0	0.113475	0.104738	0.0362437	0.0735092	0.0745753	0.0995973	0.32155
Nitab4.5_0011683g0030	NtNPF1.2h	0	0	0	0	0	0	0	0	0	0	0	0.0252934	0	0	0	0.0795375	0	0.1256	0	0	0
Nitab4.5_0004564g0020	NtNPF1.2i	3.38732	1.79322	2.74629	3.51353	3.54584	6.84397	3.54979	3.55023	4.278	2.75676	5.11855	4.13993	4.18088	9.75465	5.50855	2.72792	5.18716	3.63955	6.00003	4.90552	5.97014
Nitab4.5_0001309g0110	NtNPF1.2j	1.65964	1.49931	2.23787	1.86942	1.68651	3.83949	2.41267	2.25066	2.40088	3.11025	1.80937	3.4183	3.41489	2.87539	2.05513	2.52921	3.78926	3.3283	2.82404	3.11565	3.27275
Nitab4.5_0001737g0090	NtNPF1.2k	1.32253	1.09041	1.57968	0.915235	0.428774	1.12747	2.02275	1.31288	1.09131	1.43142	0.914014	1.46237	1.03409	1.15016	1.02756	1.58076	1.64102	1.54312	1.47341	1.14787	1.41979
Nitab4.5_0001968g0130	NtNPF1.2l	2.32356	0.993134	1.03694	1.41888	1.01325	0.900124	2.78355	2.29524	0.706133	0.382811	2.03872	2.42985	2.3916	2.01017	2.39149	0.962187	1.99773	1.54921	1.36011	1.61463	1.89558
Nitab4.5_0005197g0010	NtNPF1.2m	0.203772	0.244811	1.00487	0.284178	0.256708	0.102621	0.355647	0.270698	0.280016	0.872868	0.146578	0.738726	0.647907	0.193669	0.288378	0.225846	0.334937	0.135863	0.344584	0.276121	0.243124
Nitab4.5_0004033g0020	NtNPF1.2n	0.723585	1.1138	0.813346	0.46574	0.0284862	0.182201	0.145717	0.160206	0.0621452	0.40505	0.483312	0.655795	0.335517	0.458473	0.372369	0.171851	0.0892008	0.150764	0.21413	0.163415	0.335737
Nitab4.5_0001315g0010	NtNPF1.2o	1.12098	0.691671	0.569052	0.512389	0.940184	0.887712	0.893172	0.906443	1.08415	0.365353	1.40234	1.47732	0.949173	1.94553	0.658393	0.756254	0.841161	0.597113	1.21154	0.667767	1.67345
Nitab4.5_0001315g0050	NtNPF1.2p	0	0	0	0	0	0	0	0	0	0	0	0	0	0	0	0	0	0	0	0	0
Nitab4.5_0010939g0010	NtNPF2.4	1.56292	2.10205	2.5202	1.32899	0.886748	1.32341	1.96562	1.25864	0.939624	2.02054	0.628254	1.8146	1.61993	1.47815	1.32474	1.04443	1.79827	1.17999	1.36034	0.993168	1.19442
Nitab4.5_0000372g0050	NtNPF2.7a	0	0	0.0856647	0.0633607	0	0.165248	0.0264318	0	0.0338177	0.0575001	0	0.23791	0.104331	0	0.0253291	0.0311721	0	0	0.0332925	0.0296421	0.0782995
Nitab4.5_0001698g0090	NtNPF2.7b	0.559105	0.629724	0.527097	0.329882	0.220109	0.140784	0.675564	0.41263	0.0960376	0.3538	0.373449	0.225211	0.481463	0.487103	0.431587	0.309836	0.321647	0.279584	0.047273	0.547165	0.667078
Nitab4.5_0000270g0050	NtNPF2.7c	2.39066	1.41917	2.37006	2.42883	3.65834	2.14823	1.77093	2.06326	1.25126	2.10834	4.6734	3.35057	2.76477	1.65286	1.64639	1.58978	3.52729	2.26435	1.83109	1.74888	3.02758
Nitab4.5_0000270g0060	NtNPF2.7d	0	0.0412837	0.279104	0.0589814	0.238095	0.0692221	0	0.0405771	0.0944412	0.267629	0.0141246	0.346042	0.41883	0.239503	0.282942	0.0435264	0.0225929	0.0229113	0.0232436	0.0620849	0.127553
Nitab4.5_0000533g0050	NtNPF2.7e	0.219394	0.415138	0.490039	0.0659001	0	0.0515613	0.164947	0	0	0.478437	0.157815	0.216515	0.203461	0.145962	0.0790329	0.0486322	0.0504861	0.0511978	0.155821	0.369961	0.122156
Nitab4.5_0000533g0080	NtNPF2.7f	0.9824	0.675239	0.517882	1.00726	0.249902	0.510601	1.17181	0.976003	0.499751	0.296116	1.71229	1.17193	0.718329	0.942671	0.476393	0.690982	3.41272	1.14626	0.715621	1.17475	1.36747
Nitab4.5_0000533g0100	NtNPF2.7g	0	0	0	0	0	0	0	0	0	0	0	0	0	0	0	0	0	0	0	0	0
Nitab4.5_0000888g0070	NtNPF2.7h	2.42703	2.1977	1.75659	3.19395	1.77473	2.25898	2.19056	2.50768	1.47357	1.65396	4.92631	3.52332	4.39011	1.51877	1.08205	1.99749	3.31781	2.4954	2.21869	3.0391	3.50101
Nitab4.5_0004048g0050	NtNPF2.8a	0.0477279	0	0	0	0	0	0	0	0	0	0	0	0	0	0	0	0	0	0	0	0
Nitab4.5_0000642g0020	NtNPF2.8b	0	0	0.0588047	0	0	0.0340305	0	0.0598447	0.139285	0	0	0.0204142	0.0537136	0.128447	0.0260808	0	0.0333208	0.101372	0.137122	0	0
Nitab4.5_0005357g0040	NtNPF2.10a	0	0	0	0	0	0	0	0	0	0	0	0	0	0	0	0	0	0	0	0	0
Nitab4.5_0000983g0020	NtNPF2.10b	0.782023	1.50714	2.35543	0.332772	0.172406	0.306314	0.342969	0.215469	0	1.04809	1.42506	0.937135	0.556007	0.115617	0.0234758	0.404477	0.149963	0	1.45026	1.07145	0.919223
Nitab4.5_0007642g0020	NtNPF2.11a	1.30542	1.70934	2.13917	1.73699	1.43897	4.14443	2.49668	2.50829	1.95515	2.85611	3.476	4.5203	2.1876	3.93613	2.74315	1.26915	5.27013	2.45843	5.61169	4.63432	3.57046
Nitab4.5_0011731g0010	NtNPF2.11b	2.54343	1.83065	2.93123	2.27128	0.985064	2.12712	3.1009	1.58624	1.21226	2.70142	5.57104	3.94113	2.03996	3.55703	2.70327	1.44757	4.37644	2.56663	4.31263	3.13942	3.86997
Nitab4.5_0000909g0040	NtNPF2.11c	0	0	0	0	0	0.0483033	0	0.0849444	0	0	0	0	0	0	0	0	0	0	0	0	0
Nitab4.5_0004048g0010	NtNPF2.11d	0.0255336	0	0	0	0	0	0.0239961	0	0	0	0	0	0	0	0	0.0282996	0.0881353	0	0	0	0.0473894
Nitab4.5_0000003g0010	NtNPF2.11e	0	0.122405	0.11822	0	0	0	0.0273575	0.0300776	0.035002	0.416596	0.104698	0.143641	0.107984	0	0	0	0	0.0339658	0.0689168	0.0306801	0.108055
Nitab4.5_0000642g0010	NtNPF2.11f	0	0.0268415	0	0	0	0	0	0.0527641	0.0307014	0	0.0367337	0	0	0	0.0689852	0	0	0.0595851	0	0	0
Nitab4.5_0000679g0150	NtNPF2.13a	0.219681	0.153955	0.173472	0.164965	0.0538124	0.172095	0.0917568	0.17654	0.0586983	0.266145	0.3336	0.395741	0.316907	0.270653	0.153876	0.216425	0.25276	0.170882	0.0577867	0.257252	0.181209
Nitab4.5_0001055g0010	NtNPF2.13b	0	0	0.0483027	0.0357264	0	0	0	0.0737355	0	0.0486328	0	0.117379	0.0220604	0.0263768	0.0214231	0	0.0547401	0	0	0.0250709	0.0441498
Nitab4.5_0003330g0010	NtNPF3.1a	0	0	0	0.0206543	0.0606379	0.0969619	0.103395	0	0.0330718	0.0187439	0.336343	0.193885	0.0510147	0.0609964	0.0495408	0.060969	0	0.0641855	0	0	0.0765723
Nitab4.5_0003333g0010	NtNPF3.1b	0.0239915	0	0.0243579	0	0	0	0.0225469	0	0	0.0163496	0.0517728	0.0507356	0	0	0.0648188	0	0	0	0	0.0505705	0.0222637
Nitab4.5_0000874g0180	NtNPF3.1c	0	0	0.053616	0	0	0	0	0	0	0.0719766	0	0.130291	0.17141	0	0	0	0	0	0	0	0
Nitab4.5_0002159g0010	NtNPF4.3a	6.02706	5.01188	9.01122	7.72332	8.4616	11.9448	6.87588	10.8746	7.64349	13.7522	8.28254	7.715	8.64817	4.68804	5.58987	10.4021	11.7302	11.8605	7.73775	8.72225	7.40168
Nitab4.5_0000460g0040	NtNPF4.3b	7.32549	6.49918	5.72308	13.8889	21.5332	23.3822	12.5726	21.7941	14.3678	21.0838	7.73589	12.4884	12.7197	8.52594	13.2646	16.9291	17.8135	17.7615	21.9243	14.0995	10.6549
Nitab4.5_0003511g0040	NtNPF4.3c	0.0262504	0.137975	0.0799537	0.0197122	0	0.0308463	0	0.0542452	0.0946897	0.0357778	0.0944121	0.0370083	0.0243439	0.0873211	0.0945621	0	0.0604062	0.122515	0	0	0.146159
Nitab4.5_0000541g0070	NtNPF4.3d	0	0	0	0	0	0	0	0	0	0.0163147	0	0	0	0	0.0215602	0	0	0	0	0.0252313	0
Nitab4.5_0002261g0020	NtNPF4.3e	0.212538	0.134055	0.0431568	0.0957611	0.0468566	0.0499501	0.0798962	0.0878403	0	0.260711	0.0305767	0.299641	0.157682	0.0471335	0	0.141337	0.146725	0	0	0	0.157785
Nitab4.5_0007689g0040	NtNPF4.3f	1.04565	0.968347	1.99685	1.92563	2.30525	2.13563	1.12307	1.90355	1.94579	3.22358	0.286535	1.94802	1.84706	0.800565	1.39011	3.14564	0.916646	1.97533	1.47351	1.07579	1.29379
Nitab4.5_0001710g0020	NtNPF4.4a	0.293386	0.411218	1.24111	0.385548	0.215601	0.51713	0.505487	0.530486	0.793722	1.41621	0.281385	0.81001	0.498811	0.298204	0.396327	0.51485	0.731389	0.513484	0.549871	0.360742	0.431074
Nitab4.5_0000079g0040	NtNPF4.4b	0.19851	0.808627	1.93984	0.559003	0.711163	0.437374	0.816187	1.05117	0.328195	3.77091	0.0713962	5.03755	1.28865	0.247627	0.715097	2.17264	0.571004	0.955437	1.46863	0.758404	0.851988
Nitab4.5_0014978g0020	NtNPF4.5a	0	0	0.254128	0.031327	0	0	0	0	0	0	0.150042	0	0	0	0	0	0	0	0	0	0.0387131
Nitab4.5_0001225g0170	NtNPF4.5b	2.63344	2.64249	3.03824	1.34832	0.527792	1.12527	2.81235	0.865754	0.719642	1.38675	1.29156	1.77196	1.77613	1.06182	2.04822	1.32669	2.34134	1.11734	2.83386	1.00925	1.33297
Nitab4.5_0002507g0090	NtNPF4.5c	0	0	0	0	0	0	0	0	0	0	0	0	0	0	0	0	0	0	0	0.0612807	0
Nitab4.5_0000068g0180	NtNPF4.5d	6.66442	7.4427	7.39189	4.10048	1.15328	2.55989	3.1383	3.09494	1.30969	5.24485	11.6084	6.31427	5.59559	2.78106	3.33005	2.1762	8.16265	1.53848	3.34214	3.77624	5.00077
Nitab4.5_0008935g0050	NtNPF4.5e	4.07238	3.32811	4.80144	3.91631	0.897803	1.63629	1.95062	2.32102	0.647614	2.83788	3.05219	4.40785	4.6294	1.23814	0.887298	1.58701	5.1088	1.16492	1.86602	1.61988	2.3406
Nitab4.5_0013559g0010	NtNPF4.6a	1.11209	1.83329	2.18117	1.25266	1.08657	1.6038	1.75772	1.93249	1.73225	2.37693	2.52712	2.03108	1.40635	2.24203	1.34296	2.15699	2.64634	2.06434	1.91477	2.07775	2.58
Nitab4.5_0000679g0050	NtNPF4.6b	0.144567	0.101315	0.122312	0.0361867	0.0265596	0.113252	0	0.248951	0.202798	0.213457	0	0.033969	0.0223446	0	0.0433981	0.186932	0.0277226	0.196794	0.171127	0.126969	0.111796
Nitab4.5_0000679g0060	NtNPF4.6c	0.935169	0.421315	0.922323	0.260835	0.0589054	0.502355	0.301323	0.690174	0.835298	1.43846	0.422831	1.11124	0.916808	0.266641	0.120313	0.681111	0.245939	0.280582	1.29674	0.563199	0.520691
Nitab4.5_0010420g0010	NtNPF4.6d	0.497178	0.199103	0.408624	0.373347	0.443655	0.806788	0.600739	1.32094	1.48028	0.935772	0.323571	0.350466	0.483026	0.420026	0.490391	1.41695	0.517563	0.911596	1.09296	0.6737	0.725013
Nitab4.5_0000081g0170	NtNPF4.6e	0.240687	0.303618	0.58647	0.126518	0	0.0282827	0.113097	0	0	0.278837	0.0519393	0.424157	0.982109	0.0800639	0.0650273	0.213408	0.0553858	0	0.0854717	0.0507332	0.111676
Nitab4.5_0000417g0150	NtNPF4.6f	5.12865	4.78939	5.96527	4.15039	3.7872	8.22073	4.49227	6.66241	6.64561	8.50006	6.03515	5.98444	6.04911	4.74818	4.57391	6.67758	9.16646	9.09233	8.16326	6.90083	7.46238
Nitab4.5_0002969g0010	NtNPF4.6g	1.69099	1.48134	2.05498	2.19332	3.02193	2.95047	3.17834	1.80012	4.34373	1.92061	3.18835	3.64823	3.68284	4.20457	2.21509	2.81126	1.38552	2.39157	2.06231	1.83618	2.97198
Nitab4.5_0000785g0250	NtNPF4.6h	0.364352	0.280877	0.22195	0.310083	0.374853	0.3996	0.36524	0.301167	0.408887	0.59591	0.419337	0.325324	0.653254	0.242401	0.459378	0.807642	0.335372	0.425124	0.201269	0.281599	0.360652
Nitab4.5_0004605g0120	NtNPF4.6i	0.301262	0.23752	0.17842	0.263932	0.332084	0.295007	0.424683	0.363152	0.482981	0.667233	0.108352	0.548604	0.465638	0.334047	0.158265	0.222598	0.25997	0.380805	0.208022	0.158754	0.186377
Nitab4.5_0003295g0180	NtNPF5.2a	0.647305	0.706632	0.505531	0.4113	0.164661	0.526595	0.374356	0.514472	0.329287	0.322358	0.573071	0.57914	0.50794	0.524508	0.426002	0.441493	0.687485	0.464784	0.442054	0.209911	0.323447
Nitab4.5_0002389g0060	NtNPF5.2b	0.0887702	0.186634	0.0300419	0.0666603	0	0.0347708	0.0556166	0	0	0.0201648	0	0.062575	0	0.0656203	0	0.0327955	0.102137	0.0690512	0	0	0
Nitab4.5_0002008g0070	NtNPF5.2c	4.12575	3.49857	4.97065	9.33577	9.00473	6.1086	7.59954	6.56477	4.59698	5.13583	5.42106	6.06861	9.43773	10.7354	7.7036	9.57214	12.1523	11.8422	11.0047	10.0589	7.88694
Nitab4.5_0005658g0020	NtNPF5.2d	0.929161	1.41461	1.43129	8.25254	11.4784	7.90644	3.46274	5.16433	7.47379	8.01324	6.6606	6.66268	7.30942	4.29874	4.84757	5.39765	2.58052	7.66377	8.45759	10.2992	9.81174
Nitab4.5_0002650g0030	NtNPF5.5a	2.40013	2.70328	1.10235	8.60399	9.07091	8.93111	6.44459	8.53197	3.71044	3.9917	8.11848	7.45231	8.66478	4.62563	7.35941	4.75023	7.98873	7.50124	5.24246	15.1171	9.65152
Nitab4.5_0001264g0210	NtNPF5.5b	5.26605	4.1203	3.08607	8.59967	7.00987	7.08101	5.29978	7.54858	4.26399	4.09745	5.80185	5.37549	7.4923	4.31652	6.30332	4.56578	7.59293	6.37775	5.04994	9.80739	9.76123
Nitab4.5_0004154g0030	NtNPF5.10a	14.5326	11.8742	14.157	22.5569	28.1962	26.2805	19.529	26.7098	20.985	24.2808	24.4243	20.2969	25.4428	16.3149	18.857	13.8489	22.4508	25.118	24.1157	29.4874	28.5474
Nitab4.5_0003329g0020	NtNPF5.10b	2.05702	1.3626	1.11574	3.19516	2.88869	2.64895	2.43631	3.69756	2.67663	2.47716	2.33097	1.64865	2.63932	1.84345	4.87235	2.15493	2.7234	2.1371	2.96862	2.94009	2.53645
Nitab4.5_0008515g0030	NtNPF5.10c	0.559353	0	0	0.735063	0.30829	0.98593	0.788509	0.86691	0.840703	0.285888	0.100589	0.0985735	0.778094	0.155056	0.755613	0.46496	0.160895	0.326326	0.496588	0.736896	0.259535
Nitab4.5_0009715g0040	NtNPF5.10d	3.7115	2.4293	3.0572	8.67676	12.5567	7.65288	8.35807	11.6974	10.7778	9.75127	6.46451	5.23254	8.8971	6.75547	6.87419	6.23501	4.8881	8.22535	8.34464	9.7176	8.1881
Nitab4.5_0004233g0010	NtNPF5.10e	2.97222	1.94945	2.01174	3.52912	3.50032	3.22394	2.55451	3.38595	2.81015	3.96442	2.97855	1.9877	2.45009	1.97177	2.10477	3.23788	3.27363	2.81588	3.21756	3.58764	2.92318
Nitab4.5_0004233g0040	NtNPF5.10f	0.705049	0.549009	0.76884	0.549052	1.26652	0.490958	0.760757	1.26809	0.659358	1.1211	0.807693	0.515403	0.920224	0.81073	1.19935	1.41814	1.23184	0.822649	0.8964	0.743069	0.751201
Nitab4.5_0002116g0050	NtNPF6.2a	0.082477	0.130052	0.795497	0.0929019	0.0227288	0	0.0193777	0.0213044	0	0.505853	0.0148319	1.07557	0.363313	0	0	0.182823	0.0711722	0	0.0488148	0.0869246	0.0956714
Nitab4.5_0000163g0340	NtNPF6.2b	0.509678	0.382703	0.480501	1.80432	2.76898	1.49729	0.718483	1.88076	1.75095	0.868331	0.837994	0.564579	1.18166	1.00919	0.950798	1.65432	1.75928	1.18938	0.991162	1.03596	1.35135
Nitab4.5_0000763g0030	NtNPF6.2c	0.121758	0.106662	0.164823	0.152387	0.0223691	0.166922	0.190711	0.167738	0.390402	0.290412	0.0729859	0.457752	0.0752767	0.15751	0.20103	0.247404	0.186789	0.0947113	0.240212	0.149711	0.188315
Nitab4.5_0001750g0050	NtNPF6.2d	0.487914	0.398926	0.440325	0.48852	0.239036	0.509635	0.509483	0.28007	0.293332	0.535695	0.136487	0.286613	0.904957	0.63118	0.561463	0.480683	0.218316	0.158138	0.737985	0.514225	0.176079
Nitab4.5_0003531g0060	NtNPF6.3a	20.2867	11.1934	9.42726	8.56434	19.108	6.93809	8.20466	4.797	2.54848	11.7614	60.0222	22.2331	6.31791	10.3239	11.6572	5.87277	12.1643	10.6576	11.4394	18.4289	34.5137
Nitab4.5_0000712g0280	NtNPF6.3b	13.6452	22.8517	10.6052	19.2919	0.829862	5.63964	1.59189	5.05606	0	16.8662	24.0306	32.5044	5.58531	0.939114	1.01699	2.71178	6.71306	0.439206	10.2482	8.33109	19.5614
Nitab4.5_0000312g0370	NtNPF6.3c	80.6553	77.5448	65.9685	66.0915	44.1649	63.2708	104.026	85.7554	12.6235	115.074	224.972	121.537	42.1902	46.4426	39.3334	66.5175	238.294	98.2238	98.9633	93.3977	139.081
Nitab4.5_0008372g0010	NtNPF6.3d	6.51891	5.5578	5.47196	11.3516	0.848723	2.8349	1.18186	3.10258	0.185157	7.90549	11.4276	15.6492	3.92717	0.455328	0.554721	1.90583	8.1797	1.73686	4.31398	3.86801	8.12148
Nitab4.5_0006367g0020	NtNPF6.3e	18.6265	28.7379	21.5122	18.5278	0.0282423	4.63646	2.35967	5.21506	0.184839	23.0648	31.7176	39.1011	14.3037	0.625004	0.9691	7.49669	16.8915	1.70399	22.8977	20.9271	33.3338
Nitab4.5_0001292g0050	NtNPF6.3f	33.9878	44.6409	58.4336	13.6992	11.7096	12.0082	15.9825	11.3407	4.06543	21.3391	26.7532	30.4682	8.75148	18.8293	21.7692	5.73294	32.2832	9.24444	17.174	25.3696	38.1899
Nitab4.5_0012102g0020	NtNPF6.3g	56.7453	63.7078	60.0005	51.6572	4.25304	18.0247	11.9392	18.6685	3.62084	55.729	65.4579	64.1465	28.1011	6.05207	5.33919	20.0255	54.5707	16.3604	43.1094	27.6711	52.5713
Nitab4.5_0004430g0080	NtNPF6.3h	24.4572	19.0465	15.4398	41.5118	30.9478	32.5754	70.3342	57.3702	13.6732	51.7806	100.428	66.3908	29.5685	34.449	28.5182	50.7457	197.887	79.3883	40.8334	48.857	56.0453
Nitab4.5_0004644g0030	NtNPF6.4a	0	0	0	0	0	0	0	0	0	0	0	0	0	0	0	0	0	0	0	0	0
Nitab4.5_0000482g0210	NtNPF6.4b	0.347073	0.316204	0.352373	0.521256	0.637636	0.652543	0.369664	0.358606	0.612066	0.473042	1.01527	0.44038	0.793937	0.359187	0.250053	0.538539	0.34609	0.404964	0.493004	0.219473	0.365021
Nitab4.5_0003449g0030	NtNPF6.4c	0.255046	0.146242	0.188321	0.435278	0.511163	0.190718	0.217899	0.431216	0.334544	0.505621	0.433633	0.506666	0.236523	0.282801	0.187928	0.231279	0.240096	0.568121	1.89375	1.22182	0.365775
Nitab4.5_0000622g0070	NtNPF6.4d	0	0.0265694	0	0.0948984	0.0278607	0.1485	0.0475059	0	0	0.0516724	0.127265	0.0534495	0.0937568	0	0.022762	0.0560256	0	0.0294906	0.0299183	0	0.0234546
Nitab4.5_0007607g0020	NtNPF7.1a	0	0	0	0	0	0	0	0	0	0	0	0.0701598	0	0	0	0	0	0	0	0	0
Nitab4.5_0001146g0140	NtNPF7.1b	0	0	0	0	0	0	0	0	0	0	0	0.253918	0	0	0	0	0	0	0	0	0
Nitab4.5_0000166g0100	NtNPF7.3a	17.7921	20.3916	28.9073	17.9929	5.17003	7.33849	17.9664	37.5831	44.0122	27.4112	3.68545	26.2336	66.9689	10.9382	16.138	20.8495	23.4334	23.3176	8.32779	10.2892	13.483
Nitab4.5_0000018g0210	NtNPF7.3b	0.533475	0.0267048	0.0515831	0.267069	0.0560051	0.119405	0.0238739	0	0.0305451	0.0519356	0.0182733	0.107443	0.16491	0.169009	0.0228779	0	0.0292288	0.0592816	0	0	0.0471481
Nitab4.5_0007712g0010	NtNPF7.3c	2.16238	1.38479	1.56454	3.52757	1.06852	2.16129	6.47027	16.821	12.6117	2.71008	0.464846	4.4327	14.2909	3.85837	2.99944	4.62797	9.89477	7.39519	3.14808	2.67192	3.82878
Nitab4.5_0010616g0030	NtNPF7.3d	0.657146	1.16905	1.64229	1.04388	2.45174	1.1286	1.28266	1.54077	1.73225	0.947327	1.10902	1.03336	1.35947	1.09299	1.57058	0.980448	0.697936	1.15013	1.37624	1.03887	0.985092
Nitab4.5_0006398g0030	NtNPF7.3e	38.4958	35.6445	42.2109	12.3683	4.31871	5.52763	22.431	26.885	7.94953	21.6493	6.50785	16.7613	15.2146	8.21691	6.38355	13.6554	33.7494	18.7366	9.45841	8.63863	7.63023
Nitab4.5_0007026g0010	NtNPF7.3f	27.3871	25.1104	28.7548	7.04254	1.35482	3.23391	2.00882	7.84037	1.3172	9.08597	3.36343	12.3178	10.9521	3.43671	3.17627	2.57638	10.4217	1.90172	3.76372	2.56256	4.3143
Nitab4.5_0007026g0020	NtNPF7.3g	91.0927	109.385	114.538	28.7268	7.84209	15.3214	61.6718	61.918	20.883	65.7867	22.9465	43.6707	44.0698	27.9324	23.0057	55.6995	100.586	61.2966	33.9248	29.5646	33.3853
Nitab4.5_0004264g0030	NtNPF7.3h	0	0.133297	0.0514956	0.076176	0	0.149004	0.119167	0.157219	0.0304933	0.172825	0.0364847	0.0178769	0.070556	0.0843611	0.159874	0	0.116717	0.236725	0	0	0.0235341
Nitab4.5_0000764g0060	NtNPF7.3i	0.200842	0.316693	0.305863	0.131966	0.193716	0.147504	0.117968	0.0259394	0.150932	0.153977	0.632054	0.159272	0.116409	0.445396	0.113046	0.0556496	0.144428	0.205049	0.178305	0.238131	0.209674
Nitab4.5_0000744g0200	NtNPF8.1a	6.99487	8.04423	9.47782	6.81267	5.27561	7.01443	5.33802	6.90125	6.63993	6.80974	5.84492	7.5815	10.6814	6.61891	5.09165	6.70338	10.2266	7.48657	6.87921	5.43205	6.4179
Nitab4.5_0004718g0020	NtNPF8.1b	4.523	3.31721	3.84452	3.61368	4.37701	5.4385	3.80581	5.54274	4.83766	4.33673	3.49939	4.07807	5.73086	5.21932	5.39951	3.90545	4.35689	4.97059	4.9493	3.85232	3.80681
Nitab4.5_0001837g0060	NtNPF8.1c	0	0	0	0	0	0	0	0	0	0	0.0190495	0	0	0	0	0	0	0	0	0	0
Nitab4.5_0000008g0840	NtNPF8.1d	1.75877	1.40734	1.06605	0.17741	0.086808	0.154232	0.246697	0.271226	0	0.357778	0.321001	0.259058	0.194751	0.174642	0.0709216	0.14547	0.453046	0.122515	0.217511	0.470321	0.487197
Nitab4.5_0007563g0010	NtNPF8.1e	0	0	0	0	0	0	0	0	0	0	0	0	0	0	0	0	0	0	0	0	0
Nitab4.5_0007908g0030	NtNPF8.1f	0.184345	0.0645959	0.0935804	0.0230718	0.0338676	0.0361035	0	0.0634903	0.0369426	0.083751	0.110503	0.0216578	0.0854785	0.0340678	0	0.068105	0.176753	0.143396	0	0	0
Nitab4.5_0000577g0010	NtNPF8.2a	0.0265767	0	0	0	0	0	0	0	0	0	0	0	0	0	0	0	0	0	0	0	0
Nitab4.5_0000490g0010	NtNPF8.2b	0	0.079641	0	0	0.125267	0	0.0711987	0.039139	0	0.0258144	0	0	0.0702583	0.294018	0	0.0839675	0	0.132596	0	0	0.0703043
Nitab4.5_0001091g0020	NtNPF8.2c	0	0	0	0	0	0	0	0	0	0	0	0	0	0	0	0	0	0	0	0.0255171	0
Nitab4.5_0000008g0830	NtNPF8.2d	0	0	0	0	0	0	0	0	0	0	0	0	0	0	0	0	0	0	0	0	0
Nitab4.5_0001881g0010	NtNPF8.3a	16.5322	15.6466	17.7408	22.7862	24.3077	23.0231	23.5755	27.2981	25.5712	24.0834	21.5448	19.6933	23.9919	22.4211	20.8958	20.2366	28.9237	26.4318	24.369	24.9777	27.4304
Nitab4.5_0000356g0080	NtNPF8.3b	4.93165	5.25479	5.99474	7.38148	9.57807	8.90948	11.6656	13.5534	12.868	10.6768	5.0919	5.48652	8.12026	8.22111	8.58056	11.2664	11.8503	13.1134	12.3108	11.8802	11.4256
Nitab4.5_0007317g0010	NtNPF8.3c	25.4873	24.9933	28.0651	29.8515	28.3744	25.1071	37.5377	36.619	33.1615	34.9539	23.259	23.4187	29.3395	32.0572	33.1739	34.5725	36.2552	35.2868	31.2955	34.4124	31.1238

## Sheet: S8
Table S8. Predicted secondary structure of 12 core NtNPF genes in Nicotiana tabacum
Gene name	Gene ID	Alpha helix (%)	Extended strand (%)	Beta turn (%)	Random coil (%)
NtNPF6.2b	Nitab4.5_0000163g0340	47.56	16.59	4.88	30.98
NtNPF4.5d	Nitab4.5_0000068g0180	45.93	13.23	3.844	37.01
NtNPF4.5e	Nitab4.5_0008935g0050	47.72	10.81	3.25	38.22
NtNPF7.3f	Nitab4.5_0007026g0010	48.79	13.08	3.55	34.58
NtNPF1.2n	Nitab4.5_0004033g0020	50.17	12.11	3.29	34.43
NtNPF4.3b	Nitab4.5_0000460g0040	47.83	12.7	2.96	36.52
NtNPF8.3a	Nitab4.5_0001881g0010	45.88	13.31	4.2	36.6
NtNPF5.10b	Nitab4.5_0003329g0020	52.64	11.89	3.02	32.45
NtNPF8.1d	Nitab4.5_0003329g0020	52.64	11.89	3.02	32.45
NtNPF6.2a	Nitab4.5_0002116g0050	47.4	14.06	3.12	35.42
NtNPF8.3b	Nitab4.5_0000356g0080	50.11	12.87	2.99	34.02
NtNPF2.4	Nitab4.5_0010939g0010	49.31	10.45	3.07	37.17

## Sheet: S9
Table S9. List of q-RT PCR primers used in this study
Gene name	Gene ID	Forward primer	Reverse primer
NtNPF6.2b	Nitab4.5_0000163g0340	AGACACTGGGAACTGGGATG	TCTGTTCCAAATCCCGAGAC
NtNPF4.5d	Nitab4.5_0000068g0180	TTTGGCTCAGCTCCAAACTT	AGCTGTCGTATCCCTGTTGG
NtNPF4.5e	Nitab4.5_0008935g0050	ACCGAGCAACGATAATGAGG	CCATTGTTGTGCTTTGTTGG
NtNPF7.3f	Nitab4.5_0007026g0010	GGCACTGCAAGGTACAGACA	CCACCAGTTGTGTTGTCGTC
NtNPF1.2n	Nitab4.5_0004033g0020	ATGTGGTTCGTGCCACAGTA	CTCGTTTTACCTCGGGTTGA
NtNPF4.3b	Nitab4.5_0000460g0040	TTTGTTCTTGGGGTTCAAGG	GTCGGAGAGGTAACCACCAA
NtNPF8.3a	Nitab4.5_0001881g0010	TGAAGGAAGCCGAAAACTGT	GACCCTTGCTCCACAAACAT
NtNPF5.10b	Nitab4.5_0003329g0020	CGGTTTAGCAGCAGATGTGA	GATCATCTGGTGCAAGCAAA
NtNPF8.1d	Nitab4.5_0003329g0020	GGAATCAGAAACCTGGTGGA	CAAGCTTCCTGCTACCTTGG
NtNPF6.2a	Nitab4.5_0002116g0050	CTCTTGTCCTGGGGATTGAA	TCCAAGGAGGCAGAGAAGAA
NtNPF8.3b	Nitab4.5_0000356g0080	CAGACGCCGAATTGAAAACT	GACCCTTGCTCCACAAACAT
NtNPF2.4	Nitab4.5_0010939g0010	ATATTTGGGGAATGGGGGTA	GTTGAATGCGACACAAATGG
